# Supplementary material for: Choroidal structure as a biomarker for visual acuity in intravitreal aflibercept therapy for polypoidal choroidal vasculopathy
Source: PLoS One. 2018 May 10;13(5):e0197042. doi: 10.1371/journal.pone.0197042 (PMC5945009; doi:10.1371/journal.pone.0197042)
Supplement: S1 File — (XLSX) [file pone.0197042.s001.xlsx]

## Sheet: S4_file
ID	area	sex	IVA	Age	3mSRD	12mSRD	Control	SE	preBCVA	3m_BCVA	12m_BCVA	3m_BCVA_change	12m_BCVA_change	base_ratio	3m_ratio	12m_ratio	base_total	3m_total	12m_total	3m_total_relative	3m_total_diff	12m_total_relative	12m_total_diff	base_light	3m_light	12m_light	3m_light_relative	3m_light_diff	12m_light_relative	12m_light_diff	base_dark	3m_dark	12m_dark	3m_dark_relative	3m_dark_diff	12m_dark_relative	12m_dark_diff
1	h	male	7	77	0	0	1	-3.25	0.154902	0.0457575	0	-0.109144	-0.154902	0.381	0.40216	0.37854	250987	227040	218667	0.90459	-23946.7	0.871228	-32320	95625.9	91306.4	82774.1	0.954829	-4319.51	0.865603	-12851.8	155361	135734	135893	0.873667	-19627.2	0.874691	-19468.2
2	h	male	8	78	0	0	1	-0.75	0.522879	0.69897	0.39794	0.176091	-0.124939	0.45362	0.4782	0.46167	136853	106400	121067	0.777475	-30453.3	0.884645	-15786.7	62079.4	50880.5	55892.8	0.819603	-11198.9	0.900344	-6186.56	74773.9	55519.5	65173.8	0.742498	-19254.4	0.871612	-9600.11
3	h	male	7	69	0	0	1	-1	-0.0791812	-0.0791812	-0.0791812	0	0	0.33898	0.40308	0.33511	166933	166187	140053	0.995527	-746.666	0.838978	-26880	56587.1	66986.5	46933.3	1.18378	10399.5	0.829399	-9653.79	110346	99200.1	93120.1	0.89899	-11146.1	0.84389	-17226.2
4	h	male	7	55	0	0	1	0.375	0.0457575	0.0457575	-0.0791812	0	-0.124939	0.35754	0.28382	0.2768	115307	124960	117920	1.08372	9653.33	1.02266	2613.33	41226.7	35466.1	32640.3	0.86027	-5760.6	0.791725	-8586.49	74079.9	89493.9	85279.7	1.20807	15413.9	1.15119	11199.8
5	h	female	8	57	0	0	1	-4	-0.0791812	-0.0791812	-0.0791812	0	0	0.40326	0.46486	0.47105	248640	247360	205387	0.994852	-1280	0.82604	-43253.3	100267	114988	96747.4	1.14682	14721.2	0.964902	-3519.18	148373	132372	108639	0.892156	-16001.2	0.732202	-39734.2
6	h	female	8	73	0	0	1	0	1.09691	1.04576	1	-0.0511525	-0.09691	0.37137	0.33192	0.33857	214987	188320	196907	0.875961	-26666.7	0.915902	-18080	79839.6	62507.2	66666.7	0.782909	-17332.4	0.835008	-13172.9	135147	125813	130240	0.930933	-9334.24	0.963691	-4907.09
7	h	male	8	53	0	1	1	-2.5	1	-0.0791812	-0.0791812	-1.07918	-1.07918	0.26364	0.34171	0.33167	481867	426720	395253	0.885556	-55146.7	0.820255	-86613.3	127039	145814	131094	1.14779	18775.2	1.03191	4054.34	354827	280906	264160	0.791668	-73921.8	0.744474	-90667.7
8	h	male	8	67	0	0	1	-0.875	0.39794	0.09691	0	-0.30103	-0.39794	0.33305	0.28404	0.34777	437493	437867	396427	1.00085	373.334	0.906132	-41066.7	145707	124372	137865	0.853573	-21335.5	0.946181	-7841.85	291786	313495	258561	1.0744	21708.8	0.886133	-33224.8
9	h	male	7	86	0	0	1	0.25	0.221849	0	0	-0.221849	-0.221849	0.34718	0.38069	0.35106	339040	338613	213600	0.998742	-426.667	0.630014	-125440	117708	128907	74986.4	1.09514	11198.8	0.637055	-42721.5	221332	209707	138614	0.947475	-11625.5	0.62627	-82718.5
10	h	female	8	77	0	0	1	3.625	0.30103	0.221849	0.221849	-0.0791812	-0.0791812	0.38252	0.36189	0.37124	375893	357973	354987	0.952327	-17920	0.944381	-20906.7	143787	129547	131785	0.900966	-14239.7	0.916533	-12001.5	232107	228426	223201	0.984144	-3680.25	0.961633	-8905.2
11	h	female	7	82	0	0	1	-1	0.30103	0.30103	0.221849	0	-0.0791812	0.37658	0.38347	0.38838	321493	296107	321333	0.921035	-25386.7	0.999502	-160	121068	113548	124799	0.937887	-7519.94	1.03082	3731.48	200425	182559	196534	0.910856	-17866.7	0.980584	-3891.48
12	h	female	7	77	0	0	1	1.5	0.0457575	0.154902	0	0.109144	-0.0457575	0.39808	0.45122	0.40435	155413	139947	151947	0.90048	-15466.7	0.977694	-3466.67	61866.9	63146.7	61439.6	1.02069	1279.8	0.993093	-427.305	93546.4	76799.9	90507	0.820982	-16746.5	0.96751	-3039.36
13	h	male	8	81	0	0	1	1.75	1	0.69897	0.823909	-0.30103	-0.176091	0.33412	0.36292	0.35413	249333	242187	224853	0.971337	-7146.67	0.901818	-24480	83307.3	87894.4	79627.3	1.05506	4587.13	0.955827	-3679.94	166026	154292	145226	0.929326	-11733.8	0.874718	-20800.1
14	h	male	8	72	0	0	1	-5.5	0.30103	0.154902	0.30103	-0.146128	0	0.39279	0.35326	0.37342	174613	139200	177387	0.79719	-35413.3	1.01588	2773.33	68586.4	49173.8	66239.7	0.716962	-19412.6	0.965786	-2346.64	106027	90026.2	111147	0.849088	-16000.8	1.04829	5119.98
15	h	male	7	79	0	0	1	0.5	0.39794	0.522879	1	0.124939	0.60206	0.47057	0.436	0.44404	174880	177493	177280	1.01494	2613.33	1.01372	2400	82293.3	77387.1	78719.4	0.940382	-4906.19	0.956572	-3573.87	92586.7	100106	98560.6	1.08122	7519.52	1.06452	5973.87
16	h	male	8	87	0	0	1	0.25	0.823909	1	0.823909	0.176091	0	0.37924	0.42214	0.42315	180853	180160	163093	0.996166	-693.333	0.901799	-17760	68586.8	76052.7	69012.9	1.10885	7465.92	1.00621	426.126	112267	104107	94080.4	0.927322	-8159.26	0.838009	-18186.1
17	h	male	7	74	0	0	1	2	-0.0791812	0	0.09691	0.0791812	0.176091	0.29921	0.35732	0.3581	315680	220907	222507	0.69978	-94773.3	0.704849	-93173.3	94454.6	78934.4	79679.6	0.835686	-15520.2	0.843576	-14775	221225	141972	142827	0.641754	-79253.1	0.645618	-78398.4
18	h	male	7	85	0	0	1	0.5	0.30103	0.0457575	0.0457575	-0.255273	-0.255273	0.34102	0.34801	0.3442	289013	271253	264960	0.93855	-17760	0.916774	-24053.3	98559.3	94398.9	91199.2	0.957787	-4160.45	0.925323	-7360.09	190454	176854	173761	0.928594	-13599.5	0.91235	-16693.2
1	n	male	7	77	0	0	1	-3.25	0.154902	0.0457575	0	-0.109144	-0.154902	0.33026	0.37919	0.31474	260480	221387	217067	0.849918	-39093.3	0.833333	-43413.3	86026.1	83947.6	68319.6	0.975839	-2078.51	0.794172	-17706.6	174454	137439	148747	0.787825	-37014.8	0.852644	-25706.8
2	n	male	8	78	0	0	1	-0.75	0.522879	0.69897	0.39794	0.176091	-0.124939	0.24501	0.29718	0.39826	112320	94400	98026.7	0.840456	-17920	0.872745	-14293.3	27519.5	28053.8	39040.1	1.01941	534.269	1.41863	11520.6	84800.5	66346.2	58986.6	0.78238	-18454.3	0.695592	-25813.9
3	n	male	7	69	0	0	1	-1	-0.0791812	-0.0791812	-0.0791812	0	0	0.37079	0.35457	0.42993	168000	154027	140053	0.916825	-13973.3	0.833651	-27946.7	62292.7	54613.2	60213.1	0.876719	-7679.48	0.966616	-2079.59	105707	99413.4	79840.2	0.94046	-6293.85	0.755295	-25867.1
4	n	male	7	55	0	0	1	0.375	0.0457575	0.0457575	-0.0791812	0	-0.124939	0.34867	0.44903	0.43882	128640	138133	136000	1.0738	9493.33	1.05721	7360	44852.9	62026	59679.5	1.38288	17173.1	1.33056	14826.6	83787.1	76107.3	76320.5	0.908342	-7679.77	0.910886	-7466.61
5	n	female	8	57	0	0	1	-4	-0.0791812	-0.0791812	-0.0791812	0	0	0.35509	0.34067	0.3542	198560	193973	190027	0.9769	-4586.67	0.957024	-8533.33	70506.7	66080.9	67307.4	0.937229	-4425.78	0.954625	-3199.22	128053	127892	122719	0.998744	-160.892	0.958345	-5334.11
6	n	female	8	73	0	0	1	0	1.09691	1.04576	1	-0.0511525	-0.09691	0.32795	0.4146	0.35551	174987	168000	169973	0.960073	-6986.67	0.97135	-5013.33	57386.9	69652.8	60427.2	1.21374	12265.9	1.05298	3040.34	117600	98347.2	109546	0.836287	-19252.6	0.931516	-8053.68
7	n	male	8	53	0	1	1	-2.5	1	-0.0791812	-0.0791812	-1.07918	-1.07918	0.19	0.27496	0.27352	432000	360000	323680	0.833333	-72000	0.749259	-108320	82080	98985.6	88533	1.20596	16905.6	1.07862	6452.95	349920	261014	235147	0.745926	-88905.6	0.672002	-114773
8	n	male	8	67	0	0	1	-0.875	0.39794	0.09691	0	-0.30103	-0.39794	0.38235	0.35864	0.35782	400053	432000	427627	1.07986	31946.7	1.06892	27573.3	152960	154932	153013	1.01289	1972.09	1.00035	52.9821	247093	277068	274613	1.12131	29974.6	1.11138	27520.4
9	n	male	7	86	0	0	1	0.25	0.221849	0	0	-0.221849	-0.221849	0.40479	0.40187	0.3874	313973	268213	247253	0.854255	-45760	0.787498	-66720	127093	107787	95785.9	0.848093	-19306.4	0.753667	-31307.3	186880	160426	151467	0.858446	-26453.6	0.810506	-35412.7
10	n	female	8	77	0	0	1	3.625	0.30103	0.221849	0.221849	-0.0791812	-0.0791812	0.37622	0.36565	0.36468	366027	320160	342507	0.87469	-45866.7	0.935742	-23520	137707	117067	124905	0.850116	-20640	0.90704	-12801.2	228320	203093	217601	0.889512	-25226.6	0.953054	-10718.8
11	n	female	7	82	0	0	1	-1	0.30103	0.30103	0.221849	0	-0.0791812	0.34822	0.32517	0.36287	314133	293920	303947	0.935654	-20213.3	0.967572	-10186.7	109388	95574	110293	0.873719	-13813.5	1.00828	905.618	204746	198346	193654	0.968743	-6399.79	0.945824	-11092.3
12	n	female	7	77	0	0	1	1.5	0.0457575	0.154902	0	0.109144	-0.0457575	0.40466	0.40121	0.30584	125867	123627	126080	0.982203	-2240	1.00169	213.333	50933.2	49600.3	38560.3	0.973829	-1332.95	0.757076	-12372.9	74933.5	74026.4	87519.7	0.987895	-907.05	1.16797	12586.2
13	n	male	8	81	0	0	1	1.75	1	0.69897	0.823909	-0.30103	-0.176091	0.33212	0.27499	0.19974	220000	205973	208000	0.936242	-14026.7	0.945455	-12000	73066.4	56640.6	41545.9	0.775194	-16425.8	0.568605	-31520.5	146934	149333	166454	1.01633	2399.13	1.13285	19520.5
14	n	male	8	72	0	0	1	-5.5	0.30103	0.154902	0.30103	-0.146128	0	0.37649	0.30849	0.41465	152000	128107	149973	0.842807	-23893.3	0.986667	-2026.67	57226.5	39519.6	62186.4	0.690583	-17706.9	1.08667	4959.96	94773.5	88587	87786.9	0.934724	-6186.48	0.926281	-6986.63
15	n	male	7	79	0	0	1	0.5	0.39794	0.522879	1	0.124939	0.60206	0.50445	0.498	0.48193	149920	133653	141653	0.891498	-16266.7	0.944859	-8266.67	75627.1	66559.4	68267	0.880099	-9067.78	0.902678	-7360.15	74292.9	67094	73386.3	0.903101	-7198.88	0.987798	-906.514
16	n	male	8	87	0	0	1	0.25	0.823909	1	0.823909	0.176091	0	0.31987	0.33149	0.4955	170400	153973	148107	0.903599	-16426.7	0.869171	-22293.3	54505.8	51040.6	73386.9	0.936425	-3465.23	1.3464	18881	115894	102933	74719.8	0.888161	-12961.4	0.644725	-41174.3
17	n	male	7	74	0	0	1	2	-0.0791812	0	0.09691	0.0791812	0.176091	0.34502	0.31843	0.3528	292000	197973	200000	0.677991	-94026.7	0.684932	-92000	100746	63040.6	70560	0.625739	-37705.2	0.700376	-30185.8	191254	134933	129440	0.705515	-56321.5	0.676796	-61814.2
18	n	male	7	85	0	0	1	0.5	0.30103	0.0457575	0.0457575	-0.255273	-0.255273	0.35465	0.36883	0.36537	266933	256960	246400	0.962637	-9973.33	0.923077	-20533.3	94667.9	94774.6	90027.2	1.00113	106.65	0.950979	-4640.74	172265	162185	156373	0.941486	-10080	0.907744	-15892.6
1	t	male	7	77	0	0	1	-3.25	0.154902	0.0457575	0	-0.109144	-0.154902	0.32751	0.32986	0.29862	232053	204693	190027	0.882096	-27360	0.818892	-42026.7	75999.8	67520.1	56745.8	0.888425	-8479.64	0.746657	-19254	156054	137173	133281	0.879014	-18880.4	0.854072	-22772.6
2	t	male	8	78	0	0	1	-0.75	0.522879	0.69897	0.39794	0.176091	-0.124939	0.395	0.40798	0.45946	130027	110987	122347	0.853568	-19040	0.940935	-7680	51360.5	45280.3	56213.4	0.881617	-6080.19	1.09449	4852.87	78666.1	65706.3	66133.3	0.835256	-12959.8	0.840683	-12532.9
3	t	male	7	69	0	0	1	-1	-0.0791812	-0.0791812	-0.0791812	0	0	0.43647	0.37251	0.48048	132213	142027	116107	1.07422	9813.33	0.878177	-16106.7	57707.2	52906.4	55786.9	0.916808	-4800.8	0.966725	-1920.22	74506.2	89120.3	60319.7	1.19615	14614.1	0.809594	-14186.4
4	t	male	7	55	0	0	1	0.375	0.0457575	0.0457575	-0.0791812	0	-0.124939	0.41554	0.39215	0.38698	113973	107307	117973	0.941507	-6666.67	1.0351	4000	47360.5	42080.3	45653.3	0.888511	-5280.17	0.963954	-1707.16	66612.9	65226.4	72320	0.979186	-1386.5	1.08568	5707.16
5	t	female	8	57	0	0	1	-4	-0.0791812	-0.0791812	-0.0791812	0	0	0.33723	0.39286	0.40183	218880	229973	203467	1.05068	11093.3	0.929581	-15413.3	73812.9	90347.3	81759	1.224	16534.4	1.10765	7946.11	145067	139626	121708	0.962493	-5441.09	0.838975	-23359.4
6	t	female	8	73	0	0	1	0	1.09691	1.04576	1	-0.0511525	-0.09691	0.3484	0.33502	0.3291	236053	189920	205973	0.804564	-46133.3	0.872571	-30080	82241	63627	67785.8	0.773665	-18614	0.824234	-14455.2	153812	126293	138188	0.821085	-27519.4	0.898416	-15624.8
7	t	male	8	53	0	1	1	-2.5	1	-0.0791812	-0.0791812	-1.07918	-1.07918	0.3254	0.30936	0.32275	392053	364107	368000	0.928717	-27946.7	0.938648	-24053.3	127574	112640	118772	0.882938	-14934.1	0.931004	-8802.15	264479	251467	249228	0.950799	-13012.5	0.942335	-15251.2
8	t	male	8	67	0	0	1	-0.875	0.39794	0.09691	0	-0.30103	-0.39794	0.39642	0.3863	0.40355	328000	292000	291147	0.890244	-36000	0.887642	-36853.3	130026	112800	117492	0.867517	-17226.2	0.903607	-12533.5	197974	179200	173654	0.90517	-18773.8	0.877157	-24319.8
9	t	male	7	86	0	0	1	0.25	0.221849	0	0	-0.221849	-0.221849	0.35284	0.32497	0.35589	321653	305920	170240	0.951086	-15733.3	0.529265	-151413	113492	99414.8	60586.7	0.875962	-14077.3	0.533841	-52905.4	208161	206505	109653	0.992045	-1655.99	0.526771	-98507.9
10	t	female	8	77	0	0	1	3.625	0.30103	0.221849	0.221849	-0.0791812	-0.0791812	0.29102	0.32324	0.273	326027	310027	302027	0.950924	-16000	0.926386	-24000	94880.3	100213	82453.3	1.0562	5332.74	0.869024	-12427	231146	209814	219573	0.907709	-21332.7	0.949932	-11573
11	t	female	7	82	0	0	1	-1	0.30103	0.30103	0.221849	0	-0.0791812	0.34627	0.32482	0.3931	294027	281920	285867	0.958825	-12106.7	0.972247	-8160	101813	91573.3	112374	0.899429	-10239.4	1.10374	10561.6	192214	190347	173492	0.990285	-1867.31	0.9026	-18721.6
12	t	female	7	77	0	0	1	1.5	0.0457575	0.154902	0	0.109144	-0.0457575	0.34647	0.41639	0.38179	179947	162027	164000	0.900415	-17920	0.911381	-15946.7	62346.1	67466.3	62613.6	1.08212	5120.16	1.00429	267.438	117601	94560.4	101386	0.804081	-23040.2	0.862126	-16214.1
13	t	male	8	81	0	0	1	1.75	1	0.69897	0.823909	-0.30103	-0.176091	0.29998	0.27668	0.3941	225973	231893	218827	1.0262	5920	0.968374	-7146.67	67787.5	64160.2	86239.6	0.946491	-3627.23	1.27221	18452.1	158186	167733	132587	1.06035	9547.23	0.838173	-25598.8
14	t	male	8	72	0	0	1	-5.5	0.30103	0.154902	0.30103	-0.146128	0	0.3638	0.42123	0.37887	149973	143200	149920	0.954836	-6773.33	0.999644	-53.333	54560.3	60320.1	56800.2	1.10557	5759.84	1.04105	2239.89	95413	82879.9	93119.8	0.868643	-12533.2	0.975965	-2293.22
15	t	male	7	79	0	0	1	0.5	0.39794	0.522879	1	0.124939	0.60206	0.36026	0.38112	0.37806	165067	170027	192000	1.03005	4960	1.16317	26933.3	59466.9	64800.6	72587.5	1.08969	5333.65	1.22064	13120.6	105600	105226	119412	0.996462	-373.646	1.1308	13812.7
16	t	male	8	87	0	0	1	0.25	0.823909	1	0.823909	0.176091	0	0.44668	0.43436	0.48442	154027	158027	154027	1.02597	4000	1	0	68800.6	68640.5	74613.6	0.997672	-160.169	1.08449	5812.97	85226	89386.2	79413.1	1.04881	4160.17	0.931794	-5812.97
17	t	male	7	74	0	0	1	2	-0.0791812	0	0.09691	0.0791812	0.176091	0.3049	0.36976	0.35792	289493	227893	225600	0.787214	-61600	0.779293	-63893.3	88266.5	84265.8	80746.8	0.954675	-4000.68	0.914806	-7519.77	201227	143627	144853	0.713759	-57599.3	0.719851	-56373.6
18	t	male	7	85	0	0	1	0.5	0.30103	0.0457575	0.0457575	-0.255273	-0.255273	0.36254	0.27117	0.29058	273920	261973	252000	0.956386	-11946.7	0.919977	-21920	99307	71039.3	73226.2	0.715351	-28267.6	0.737372	-26080.8	174613	190934	178774	1.09347	16321	1.02383	4160.8
1	v	male	7	77	0	0	1	-3.25	0.154902	0.0457575	0	-0.109144	-0.154902	0.3562	0.4318	0.33827	270560	205280	223093	0.758723	-65280	0.824561	-47466.7	96373.5	88639.9	75465.8	0.919754	-7733.57	0.783056	-20907.7	174187	116640	147628	0.669628	-57546.4	0.847526	-26559
2	v	male	8	78	0	0	1	-0.75	0.522879	0.69897	0.39794	0.176091	-0.124939	0.43443	0.45025	0.41199	149653	116320	137867	0.777263	-33333.3	0.92124	-11786.7	65013.9	52373.1	56799.7	0.805567	-12640.8	0.873655	-8214.21	84639.4	63946.9	81067	0.755522	-20692.5	0.957792	-3572.46
3	v	male	7	69	0	0	1	-1	-0.0791812	-0.0791812	-0.0791812	0	0	0.40657	0.42402	0.429	184960	155840	158507	0.842561	-29120	0.856978	-26453.3	75199.2	66079.3	67999.4	0.878723	-9119.91	0.904257	-7199.83	109761	89760.7	90507.3	0.817785	-20000.1	0.824587	-19253.5
4	v	male	7	55	0	0	1	0.375	0.0457575	0.0457575	-0.0791812	0	-0.124939	0.4626	0.41579	0.39574	108373	111467	95146.7	1.02854	3093.33	0.877953	-13226.7	50133.5	46346.7	37653.3	0.924466	-3786.78	0.751061	-12480.2	58239.8	65119.9	57493.3	1.11813	6880.11	0.987182	-746.504
5	v	female	8	57	0	0	1	-4	-0.0791812	-0.0791812	-0.0791812	0	0	0.45543	0.44589	0.46697	239947	234080	213920	0.97555	-5866.67	0.891531	-26026.7	109279	104374	99894.2	0.955115	-4904.98	0.914122	-9384.69	130668	129706	114026	0.99264	-961.688	0.872639	-16642
6	v	female	8	73	0	0	1	0	1.09691	1.04576	1	-0.0511525	-0.09691	0.38339	0.41654	0.3738	210613	176693	166933	0.838947	-33920	0.792606	-43680	80747	73599.8	62399.7	0.911486	-7147.2	0.77278	-18347.4	129866	103093	104534	0.793843	-26772.8	0.804933	-25332.6
7	v	male	8	53	0	1	1	-2.5	1	-0.0791812	-0.0791812	-1.07918	-1.07918	0.37838	0.34655	0.3531	390720	433067	385920	1.10838	42346.7	0.987715	-4800	147841	150079	136268	1.01514	2238.62	0.921725	-11572.3	242879	282987	249652	1.16514	40108	1.02788	6772.28
8	v	male	8	67	0	0	1	-0.875	0.39794	0.09691	0	-0.30103	-0.39794	0.32145	0.34282	0.37017	489280	446187	448373	0.911925	-43093.3	0.916394	-40906.7	157279	152962	165974	0.97255	-4317.34	1.05529	8695.3	332001	293225	282399	0.883205	-38776	0.850597	-49602
9	v	male	7	86	0	0	1	0.25	0.221849	0	0	-0.221849	-0.221849	0.26919	0.36715	0.35852	287680	303307	293653	1.05432	15626.7	1.02076	5973.33	77440.6	111359	105281	1.43799	33918.5	1.3595	27840	210239	191948	188373	0.912995	-18291.8	0.895992	-21866.7
10	v	female	8	77	0	0	1	3.625	0.30103	0.221849	0.221849	-0.0791812	-0.0791812	0.38334	0.37445	0.37388	389280	389120	409547	0.999589	-160	1.05206	20266.7	149227	145706	153121	0.976408	-3520.61	1.0261	3894.71	240053	243414	256425	1.014	3360.61	1.0682	16372
11	v	female	7	82	0	0	1	-1	0.30103	0.30103	0.221849	0	-0.0791812	0.38319	0.40048	0.35639	293813	311893	320693	1.06154	18080	1.09149	26880	112586	124907	114292	1.10943	12320.7	1.01515	1705.57	181227	186986	206401	1.03178	5759.29	1.13891	25174.4
12	v	female	7	77	0	0	1	1.5	0.0457575	0.154902	0	0.109144	-0.0457575	0.47383	0.39641	0.45614	154880	133867	133760	0.864325	-21013.3	0.863636	-21120	73386.8	53066.1	61013.3	0.723101	-20320.7	0.831393	-12373.5	81493.2	80800.6	72746.7	0.991501	-692.628	0.892672	-8746.5
13	v	male	8	81	0	0	1	1.75	1	0.69897	0.823909	-0.30103	-0.176091	0.30223	0.37019	0.44001	244053	246933	215147	1.0118	2880	0.881556	-28906.7	73760.2	91412.3	94666.7	1.23932	17652	1.28344	20906.4	170293	155521	120480	0.913255	-14772	0.707486	-49813.1
14	v	male	8	72	0	0	1	-5.5	0.30103	0.154902	0.30103	-0.146128	0	0.42768	0.36504	0.3783	206133	151947	185813	0.737128	-54186.7	0.901423	-20320	88159.1	55466.6	70293.2	0.629165	-32692.5	0.797345	-17865.9	117974	96480.1	115520	0.817806	-21494.2	0.979198	-2454.08
15	v	male	7	79	0	0	1	0.5	0.39794	0.522879	1	0.124939	0.60206	0.47298	0.40752	0.374	178613	191467	179680	1.07196	12853.3	1.00597	1066.67	84480.5	78026.5	67200.3	0.923603	-6454.04	0.795453	-17280.2	94132.8	113440	112480	1.20511	19307.4	1.1949	18346.9
16	v	male	8	87	0	0	1	0.25	0.823909	1	0.823909	0.176091	0	0.43055	0.43228	0.42903	188533	158293	167947	0.839604	-30240	0.890806	-20586.7	81173	68427	72054.2	0.842978	-12746	0.887661	-9118.87	107360	89866.3	95892.5	0.837053	-17494	0.893184	-11467.8
17	v	male	7	74	0	0	1	2	-0.0791812	0	0.09691	0.0791812	0.176091	0.32095	0.34531	0.39034	310080	247893	216427	0.79945	-62186.7	0.69797	-93653.3	99520.2	85600	84480	0.860128	-13920.1	0.848873	-15040.2	210560	162293	131947	0.77077	-48266.5	0.626647	-78613.1
18	v	male	7	85	0	0	1	0.5	0.30103	0.0457575	0.0457575	-0.255273	-0.255273	0.34129	0.4014	0.40351	277227	273707	261440	0.987303	-3520	0.943055	-15786.7	94614.7	109866	105494	1.16119	15251.2	1.11498	10879	182612	163841	155946	0.897207	-18771.2	0.853977	-26665.6
1	s	male	7	77	0	0	1	-3.25	0.154902	0.0457575	0	-0.109144	-0.154902	0.3245	0.32077	0.30106	311787	258880	271573	0.830311	-52906.7	0.871023	-40213.3	101175	83040.9	81759.9	0.820767	-18133.8	0.808105	-19414.9	210612	175839	189813	0.834896	-34772.8	0.901248	-20798.4
2	s	male	8	78	0	0	1	-0.75	0.522879	0.69897	0.39794	0.176091	-0.124939	0.42184	0.46187	0.4907	146027	110507	137707	0.756757	-35520	0.943024	-8320	61599.9	51039.7	67572.7	0.828568	-10560.2	1.09696	5972.77	84426.8	59467	70134	0.704361	-24959.8	0.830708	-14292.8
3	s	male	7	69	0	0	1	-1	-0.0791812	-0.0791812	-0.0791812	0	0	0.25798	0.24064	0.35149	203840	177973	184053	0.873103	-25866.7	0.90293	-19786.7	52586.6	42827.5	64692.9	0.814418	-9759.14	1.23022	12106.3	151253	135146	119360	0.893506	-16107.5	0.789142	-31892.9
4	s	male	7	55	0	0	1	0.375	0.0457575	0.0457575	-0.0791812	0	-0.124939	0.48011	0.42667	0.40129	113973	108000	116160	0.94759	-5973.33	1.01919	2186.67	54719.7	46080.4	46613.8	0.842116	-8639.38	0.851865	-8105.89	59253.6	61919.6	69546.2	1.04499	2666.04	1.1737	10292.6
5	s	female	8	57	0	0	1	-4	-0.0791812	-0.0791812	-0.0791812	0	0	0.37455	0.44748	0.46007	264000	253867	259093	0.961616	-10133.3	0.981414	-4906.67	98881.2	113600	119201	1.14886	14719.1	1.2055	20319.9	165119	140266	139892	0.849488	-24852.4	0.847222	-25226.5
6	s	female	8	73	0	0	1	0	1.09691	1.04576	1	-0.0511525	-0.09691	0.39201	0.30801	0.29357	214827	182507	165867	0.849553	-32320	0.772095	-48960	84214.2	56213.9	48693.5	0.667511	-28000.3	0.57821	-35520.7	130612	126293	117173	0.966928	-4319.68	0.897106	-13439.3
7	s	male	8	53	0	1	1	-2.5	1	-0.0791812	-0.0791812	-1.07918	-1.07918	0.31837	0.32502	0.30611	328000	344107	317973	1.04911	16106.7	0.969431	-10026.7	104425	111842	97334.8	1.07102	7416.19	0.932099	-7090.54	223575	232265	220639	1.03887	8690.48	0.986867	-2936.12
8	s	male	8	67	0	0	1	-0.875	0.39794	0.09691	0	-0.30103	-0.39794	0.27698	0.3248	0.32778	435947	435307	390667	0.998532	-640	0.896134	-45280	120749	141388	128053	1.17093	20639.1	1.06049	7304.21	315198	293919	262614	0.93249	-21279.1	0.833171	-52584.2
9	s	male	7	86	0	0	1	0.25	0.221849	0	0	-0.221849	-0.221849	0.37375	0.33333	0.31842	319787	304000	318240	0.950634	-15786.7	0.995163	-1546.67	119520	101332	101334	0.847825	-18187.9	0.847839	-18186.3	200266	202668	216906	1.01199	2401.28	1.08309	16639.6
10	s	female	8	77	0	0	1	3.625	0.30103	0.221849	0.221849	-0.0791812	-0.0791812	0.31894	0.34462	0.34653	352000	364000	383840	1.03409	12000	1.09045	31840	112267	125442	133012	1.11735	13174.8	1.18478	20745.2	239733	238558	250828	0.9951	-1174.8	1.04628	11094.8
11	s	female	7	82	0	0	1	-1	0.30103	0.30103	0.221849	0	-0.0791812	0.31853	0.31653	0.32546	330347	316267	379200	0.957378	-14080	1.14789	48853.3	105225	100108	123414	0.951367	-5117.44	1.17286	18189.1	225121	216159	255786	0.960188	-8962.56	1.13621	30664.2
12	s	female	7	77	0	0	1	1.5	0.0457575	0.154902	0	0.109144	-0.0457575	0.36877	0.40161	0.416	154027	139307	160000	0.904432	-14720	1.03878	5973.33	56800.4	55947	66560	0.984974	-853.463	1.17182	9759.59	97226.3	83359.7	93440	0.857379	-13866.5	0.961057	-3786.25
13	s	male	8	81	0	0	1	1.75	1	0.69897	0.823909	-0.30103	-0.176091	0.33284	0.34815	0.31111	254133	252000	216000	0.991605	-2133.33	0.849948	-38133.3	84585.7	87733.8	67199.8	1.03722	3148.06	0.794457	-17386	169548	164266	148800	0.96885	-5281.39	0.877631	-20747.4
14	s	male	8	72	0	0	1	-5.5	0.30103	0.154902	0.30103	-0.146128	0	0.34367	0.40034	0.37532	204693	156000	188000	0.762116	-48693.3	0.918447	-16693.3	70347	62453	70560.2	0.887786	-7893.92	1.00303	213.202	134346	93547	117440	0.696312	-40799.4	0.874157	-16906.5
15	s	male	7	79	0	0	1	0.5	0.39794	0.522879	1	0.124939	0.60206	0.38597	0.43691	0.38201	172587	158080	141707	0.915946	-14506.7	0.821075	-30880	66613.3	69066.7	54133.4	1.03683	2453.46	0.812651	-12479.9	105973	89013.3	87573.3	0.839959	-16960.1	0.826371	-18400.1
16	s	male	8	87	0	0	1	0.25	0.823909	1	0.823909	0.176091	0	0.43815	0.44215	0.41312	184533	152107	147947	0.824277	-32426.7	0.801734	-36586.7	80853.3	67254	61119.7	0.831803	-13599.3	0.755934	-19733.6	103680	84852.7	86826.9	0.818409	-18827.3	0.837451	-16853.1
17	s	male	7	74	0	0	1	2	-0.0791812	0	0.09691	0.0791812	0.176091	0.33593	0.40479	0.39577	301813	236107	244320	0.782294	-65706.7	0.809507	-57493.3	101388	95573.6	96694.5	0.942651	-5814.54	0.953706	-4693.63	200425	140533	147625	0.701175	-59892.1	0.736562	-52799.7
18	s	male	7	85	0	0	1	0.5	0.30103	0.0457575	0.0457575	-0.255273	-0.255273	0.35767	0.3654	0.36115	293600	277173	256960	0.944051	-16426.7	0.875204	-36640	105012	101279	92801.1	0.964454	-3732.78	0.88372	-12210.8	188588	175894	164159	0.93269	-12693.9	0.870463	-24429.2
1	i	male	7	77	0	0	1	-3.25	0.154902	0.0457575	0	-0.109144	-0.154902	0.36364	0.34561	0.32107	254027	201227	200000	0.792148	-52800	0.787319	-54026.7	92374.3	69545.9	64214	0.752872	-22828.3	0.69515	-28160.3	161652	131681	135786	0.814592	-29971.7	0.839987	-25866.4
2	i	male	8	78	0	0	1	-0.75	0.522879	0.69897	0.39794	0.176091	-0.124939	0.32844	0.46653	0.53682	138027	106773	110080	0.77357	-31253.3	0.797527	-27946.7	45333.5	49813	59093.1	1.09881	4479.48	1.30352	13759.7	92693.2	56960.4	50986.9	0.614504	-35732.8	0.55006	-41706.3
3	i	male	7	69	0	0	1	-1	-0.0791812	-0.0791812	-0.0791812	0	0	0.27926	0.23845	0.37843	169973	142027	136000	0.835582	-27946.7	0.800126	-33973.3	47466.8	33866.3	51466.5	0.713473	-13600.5	1.08426	3999.73	122507	108160	84533.5	0.882895	-14346.2	0.690032	-37973.1
4	i	male	7	55	0	0	1	0.375	0.0457575	0.0457575	-0.0791812	0	-0.124939	0.38582	0.35851	0.38783	112107	114400	103413	1.02046	2293.33	0.922455	-8693.33	43253	41013.5	40106.8	0.948224	-2239.45	0.92726	-3146.2	68853.7	73386.5	63306.5	1.06583	4532.78	0.919436	-5547.13
5	i	female	8	57	0	0	1	-4	-0.0791812	-0.0791812	-0.0791812	0	0	0.39363	0.41955	0.41192	192533	212800	195893	1.10526	20266.7	1.01745	3360	75786.9	89280.2	80692.4	1.17804	13493.3	1.06473	4905.49	116746	123520	115201	1.05802	6773.32	0.986762	-1545.49
6	i	female	8	73	0	0	1	0	1.09691	1.04576	1	-0.0511525	-0.09691	0.3913	0.3527	0.29605	184000	157867	145920	0.857971	-26133.3	0.793043	-38080	71999.2	55679.6	43199.6	0.773336	-16319.6	0.600001	-28799.6	112001	102187	102720	0.912378	-9813.71	0.91714	-9280.42
7	i	male	8	53	0	1	1	-2.5	1	-0.0791812	-0.0791812	-1.07918	-1.07918	0.32461	0.3751	0.32481	431947	416320	388000	0.963823	-15626.7	0.898259	-43946.7	140214	156162	126026	1.11374	15947.4	0.898812	-14187.9	291732	260158	261974	0.89177	-31574.1	0.897993	-29758.7
8	i	male	8	67	0	0	1	-0.875	0.39794	0.09691	0	-0.30103	-0.39794	0.33054	0.31804	0.31228	477600	418560	361387	0.876382	-59040	0.756672	-116213	157866	133119	112854	0.84324	-24747.1	0.714871	-45012.1	319734	285441	248533	0.892746	-34292.9	0.777311	-71201.3
9	i	male	7	86	0	0	1	0.25	0.221849	0	0	-0.221849	-0.221849	0.30285	0.35499	0.30825	243200	234827	219040	0.96557	-8373.33	0.900658	-24160	73653.1	83361.1	67519.1	1.13181	9708	0.916717	-6134.04	169547	151466	151521	0.893355	-18081.3	0.893682	-18026
10	i	female	8	77	0	0	1	3.625	0.30103	0.221849	0.221849	-0.0791812	-0.0791812	0.31007	0.33772	0.33102	288107	304000	329973	1.05516	15893.3	1.14532	41866.7	89333.2	102667	109228	1.14926	13333.6	1.2227	19894.5	198773	201333	220746	1.01288	2559.69	1.11054	21972.1
11	i	female	7	82	0	0	1	-1	0.30103	0.30103	0.221849	0	-0.0791812	0.32143	0.29266	0.37427	277760	264427	291840	0.951997	-13333.3	1.05069	14080	89280.4	77387.1	109227	0.866787	-11893.3	1.22341	19946.6	188480	187040	182613	0.99236	-1440.04	0.968874	-5866.56
12	i	female	7	77	0	0	1	1.5	0.0457575	0.154902	0	0.109144	-0.0457575	0.43126	0.45455	0.46865	116000	88000	98666.7	0.758621	-28000	0.850575	-17333.3	50026.2	40000.4	46240.1	0.79959	-10025.8	0.924319	-3786.03	65973.8	47999.6	52426.5	0.727555	-17974.2	0.794656	-13547.3
13	i	male	8	81	0	0	1	1.75	1	0.69897	0.823909	-0.30103	-0.176091	0.25269	0.24505	0.28044	193333	193920	166027	1.00303	586.667	0.858759	-27306.7	48853.4	47520.1	46560.5	0.972708	-1333.3	0.953066	-2292.88	144480	146400	119466	1.01329	1919.97	0.82687	-25013.8
14	i	male	8	72	0	0	1	-5.5	0.30103	0.154902	0.30103	-0.146128	0	0.39383	0.3931	0.35143	190133	149920	175893	0.788499	-40213.3	0.925105	-14240	74880.2	58933.6	61814.2	0.787038	-15946.7	0.825508	-13066	115253	90986.4	114079	0.789449	-24266.7	0.989814	-1173.98
15	i	male	7	79	0	0	1	0.5	0.39794	0.522879	1	0.124939	0.60206	0.33833	0.44508	0.41886	177973	185973	182080	1.04495	8000	1.02307	4106.67	60213.7	82773	76266	1.37465	22559.3	1.26659	16052.3	117760	103200	105814	0.876364	-14559.3	0.898559	-11945.6
16	i	male	8	87	0	0	1	0.25	0.823909	1	0.823909	0.176091	0	0.38874	0.38692	0.42211	183840	145973	152000	0.794024	-37866.7	0.826806	-31840	71466	56480	64160.7	0.790306	-14986	0.89778	-7305.24	112374	89493.3	87839.3	0.796388	-22880.7	0.781669	-24534.8
17	i	male	7	74	0	0	1	2	-0.0791812	0	0.09691	0.0791812	0.176091	0.34387	0.37202	0.42661	270027	210027	190027	0.7778	-60000	0.703733	-80000	92854.1	78134.1	81067.3	0.841472	-14719.9	0.873061	-11786.8	177173	131893	108959	0.74443	-45280.1	0.61499	-68213.2
18	i	male	7	85	0	0	1	0.5	0.30103	0.0457575	0.0457575	-0.255273	-0.255273	0.3674	0.36911	0.40221	242133	240000	245973	0.991189	-2133.33	1.01586	3840	88959.8	88586.4	98932.9	0.995803	-373.387	1.11211	9973.15	153174	151414	147040	0.98851	-1759.95	0.959959	-6133.15
